# Supplementary material for: Antibiotics modulate attractive interactions in bacterial colonies affecting survivability under combined treatment
Source: PLoS Pathog. 2021 Feb 1;17(2):e1009251. doi: 10.1371/journal.ppat.1009251 (PMC7877761; doi:10.1371/journal.ppat.1009251)
Supplement: S3 Table — All data required for plotting the Figures are provided in S3 Table. (XLSX) [file ppat.1009251.s012.xlsx]

## Sheet: Fig. 2c
radius [µm]		g_control_5h		g_control_5h_SEM		g_azi_5h		g_azi_SEM		g_cef_5h		g_cef_SEM
0.05		0		0		0		0		0		0
0.15		0		0		0		0		0		0
0.25		0		0		0		0		0		0
0.35		0.0126783		0.00569289		0		0		0		0
0.45		0.0358586		0.00894943		0		0		0		0
0.55		0.045535		0.00722547		0		0		0		0
0.65		0.0833108		0.00848369		0.0803875		0.0256121		0.186069		0.0486331
0.75		0.148049		0.0112382		0.118069		0.025344		0.298822		0.0644609
0.85		0.244444		0.0147889		0.131107		0.018798		0.478972		0.102483
0.95		0.414442		0.0172208		0.181006		0.0211831		0.409152		0.0563527
1.05		0.699168		0.0212448		0.213835		0.0266421		0.444559		0.0420945
1.15		1.113		0.0356032		0.353927		0.0239519		0.53464		0.0480361
1.25		1.34718		0.0239852		0.444932		0.0207651		0.603172		0.0463086
1.35		1.36233		0.0175873		0.59911		0.0281714		0.756405		0.0362773
1.45		1.20513		0.0117861		0.749332		0.025302		0.858658		0.0537354
1.55		1.04708		0.0175552		1.0112		0.024021		0.931303		0.038334
1.65		0.908934		0.0144131		1.16925		0.0225673		1.12309		0.0345475
1.75		0.854339		0.0121888		1.23514		0.0236109		1.14511		0.041698
1.85		0.852082		0.0111166		1.27182		0.0202687		1.1392		0.0331742
1.95		0.88283		0.00680565		1.15611		0.0235121		0.998428		0.0364205
2.05		0.935631		0.00767242		1.10142		0.0236098		1.02129		0.0305598
2.15		1.00445		0.00985486		1.05337		0.0147518		1.10488		0.0387724
2.25		1.04015		0.00841503		0.966903		0.0170851		1.02337		0.0308219
2.35		1.02372		0.0097533		0.946261		0.0148888		0.978646		0.0341291
2.45		1.0265		0.00717731		0.963465		0.0159461		1.00588		0.0354084
2.55		1.00911		0.00484066		0.932862		0.0161249		0.975991		0.029718
2.65		1.00553		0.00686552		0.952281		0.0155179		0.951657		0.0272787
2.75		0.988825		0.00578441		0.963522		0.0158641		1.00258		0.02709
2.85		0.982987		0.00544683		0.948981		0.0142877		0.984051		0.0297979
2.95		0.996935		0.00608522		0.989998		0.0145794		1.00685		0.0272182
3.05		0.99211		0.00635923		1.00727		0.0154712		0.976842		0.0256867
3.15		0.997202		0.00547858		1.01854		0.0117519		1.0296		0.0229748
3.25		1.00353		0.0054168		1.03885		0.0155763		0.967176		0.018236
3.35		1.00586		0.00515158		1.01663		0.0141669		1.00881		0.0256753
3.45		1.00727		0.00483647		1.0276		0.0125644		1.04426		0.0280599
3.55		1.00621		0.00435698		1.01182		0.0105633		1.04881		0.0302674
3.65		1.0032		0.00463423		1.00917		0.0140333		0.968296		0.0293094
3.75		1.01733		0.00600323		1.00275		0.0126023		1.01086		0.0212287
3.85		1.00547		0.00486862		1.00283		0.0115925		1.00894		0.021863
3.95		0.996905		0.00508332		1.0062		0.0101236		1.00776		0.030038
4.05		1.00704		0.00515172		1.00999		0.0117161		0.996743		0.021455
4.15		1.00493		0.00423928		0.997967		0.0104263		1.01286		0.025016
4.25		1.00924		0.00473425		0.997191		0.00966469		1.02753		0.0216368
4.35		1.01325		0.00452275		1.01556		0.00990127		1.03117		0.0197375
4.45		0.999392		0.00524164		1.01762		0.0113549		0.994299		0.0250694
4.55		1.00944		0.00468245		0.999817		0.0112597		1.02864		0.0197936
4.65		1.00608		0.00474858		1.01542		0.0103672		1.01891		0.0269399
4.75		1.01285		0.00580224		1.01412		0.0110011		0.986545		0.027183
4.85		1.00328		0.00516244		1.00971		0.0115244		1.02295		0.0284297
4.95		1.00769		0.00357099		1.00254		0.010585		1.02216		0.0184085

## Sheet: Fig. 2d
	r0 [µm]	r0_er [µm]
control	1.3262	0.0138
azithromycin	1.7972	0.0337
ceftriaxone

## Sheet: Fig. 2e
	V [µm^3]	V_er [µm^3]
control	0.49018	0.00814
azithromycin	1.2873	0.018
ceftriaxone	1.2307	0.0246

## Sheet: Fig. 2f
		r0 [µm]	r0_er [µm]
control		1.3308	0.0113
azithromycin		1.4927	0.012
ceftriaxone		1.7712	0.0364
ciprofloxacin		1.6278	0.0426
kanamycin		1.4954	0.0917
nitrofurantoin		1.4247	0.0276
trimethoprim		1.4131	0.0557

## Sheet: Fig. 2g
		V [µm^3]	V_er [µm^3]
control		0.503	0.008
azithromycin		0.686	0.006
ceftriaxone		1.22	0.01
ciprofloxacin		0.738	0.003
kanamycin		0.803	0.004
nitrofurantoin		0.66	0.007
trimethoprim		0.639	0.006

## Sheet: Fig. 3c
	x_control [µm]		y_control [µm]		x_azi [µm]		y_azi [µm]
	21.562		13.397		11.624		21.896
	21.5778		13.4174		11.5953		21.9926
	21.5372		13.4574		11.6957		22.1717
	21.5754		13.4194		11.6084		22.1962
	21.6124		13.463		11.5236		22.2136
	21.5891		13.5078		11.4969		22.2311
	21.5245		13.4989		11.4538		22.2304
	21.573		13.4755		11.4083		22.3084
	21.5588		13.4737		11.354		22.3758
	21.5325		13.4723		11.3502		22.3663
	21.5632		13.4849		11.4606		22.3756
	21.5078		13.4713		11.4692		22.4671
	21.596		13.5415		11.4827		22.5169
	21.5206		13.445		11.5074		22.5108
	21.5746		13.4876		11.4495		22.502
	21.5179		13.4541		11.4245		22.4492
	21.5359		13.5055		11.4075		22.4452
	21.4871		13.4539		11.3888		22.4276
	21.5548		13.5042		11.3402		22.4171
	21.536		13.4687		11.2563		22.4281
	21.5136		13.5329		11.2657		22.4152
	21.5507		13.5987		11.2528		22.3834
	21.5618		13.5421		11.2639		22.3702
	21.5458		13.5081		11.2931		22.4628
	21.493		13.4882		11.2634		22.5441
	21.5799		13.4995		11.2583		22.6054
	21.5325		13.5488		11.2194		22.6521
	21.5339		13.4005		11.1877		22.6598
	21.5442		13.5039		11.0921		22.7279
	21.5643		13.5061		10.9776		22.8113
	21.5363		13.4522		10.8835		22.8646
	21.5279		13.4774		10.7967		22.9089
	21.5479		13.4784		10.756		22.9179
	21.4983		13.5111		10.8753		22.9991
	21.5528		13.4474		10.8609		22.9521
	21.4713		13.4798		10.8857		22.9346
	21.5334		13.5025		10.9144		22.8844
	21.5457		13.5786		11.0397		22.8832
	21.5192		13.5102		11.0463		22.9012
	21.515		13.5287		11.0992		22.7968
	21.5757		13.5512		11.147		22.7817
	21.5176		13.4679		11.0966		22.7715
	21.6102		13.5647		11.0538		22.8476
	21.5438		13.4835		11.1149		22.8201
	21.5685		13.5031		11.2058		22.7597
	21.5807		13.5222		11.2542		22.782
	21.5653		13.4844		11.2781		22.7963
	21.5857		13.488		11.2677		22.7872
	21.5749		13.5617		11.2863		22.8553
	21.6178		13.5678		11.2939		22.8591
	21.5524		13.5016		11.446		22.9392
	21.5425		13.5488		11.4114		22.8261
	21.5422		13.5322		11.4435		22.8222
	21.5259		13.5117		11.404		22.7441
	21.613		13.5186		11.4791		22.8018
	21.6014		13.5829		11.4427		22.7679
	21.5801		13.5158		11.358		22.687
	21.5842		13.5809		11.3895		22.7949
	21.5162		13.5103		11.4212		22.6374
	21.5852		13.7139		11.3592		22.6976
	21.5448		13.5546		11.4011		22.7137
	21.6481		13.586		11.4374		22.7354
	21.5109		13.5522		11.4743		22.7387
	21.5937		13.579		11.5108		22.821
	21.643		13.5215		11.5982		22.7805
	21.5702		13.5398		11.6709		22.7304
	21.6663		13.6467		11.5228		22.8234
	21.5169		13.5866		11.4768		22.8415
	21.5854		13.5342		11.4464		22.8431
	21.5048		13.5192		11.4684		22.7604
	21.5048		13.526		11.4835		22.8047
	21.5433		13.5882		11.5444		22.8192
	21.5304		13.5728		11.5044		22.8341
	21.5109		13.6354		11.4139		22.7979
	21.5131		13.5271		11.3555		22.7765
	21.582		13.5841		11.3579		22.7363
	21.5855		13.6415		11.3178		22.7228
	21.4971		13.5947		11.3129		22.6144
	21.5799		13.5552		11.3749		22.6723
	21.544		13.6517		11.3639		22.7211
	21.6097		13.7355		11.3425		22.7714
	21.5262		13.5649		11.2897		22.7646
	21.5387		13.5753		11.2687		22.7199
	21.5685		13.678		11.2023		22.7717
	21.5371		13.6139		11.1557		22.7349
	21.5175		13.6206		11.21		22.7441
	21.5571		13.606		11.2885		22.6545
	21.5394		13.669		11.2719		22.6286
	21.5322		13.6734		11.3587		22.7012
	21.4915		13.5551		11.3985		22.6654
	21.4771		13.5691		11.4192		22.7141
	21.5109		13.6633		11.3818		22.7626
	21.6176		13.7011		11.4154		22.8179
	21.5531		13.6125		11.3975		22.7918
	21.5029		13.6305		11.3412		22.7185
	21.5697		13.7197		11.323		22.751
	21.4851		13.6482		11.3252		22.7408
	21.4383		13.5647		11.3197		22.7934
	21.513		13.6636		11.3686		22.767
	21.5506		13.6344		11.4652		22.8182
	21.526		13.6704		11.4713		22.7609
	21.4976		13.6423		11.4344		22.8098
	21.5291		13.6741		11.4086		22.7157
	21.5938		13.6158		11.4474		22.7172
	21.6006		13.6914		11.4904		22.8005
	21.5932		13.7431		11.4949		22.7458
	21.5429		13.6672		11.4893		22.7863
	21.5284		13.6802		11.4493		22.7841
	21.6178		13.6628		11.3841		22.7908
	21.4954		13.5961		11.2823		22.803
	21.5378		13.6429		11.189		22.6711
	21.5379		13.5964		11.2213		22.6607
	21.5198		13.5321		11.3529		22.6046
	21.5061		13.6121		11.4587		22.5782
	21.5431		13.5326		11.4303		22.5833
	21.5656		13.6307		11.4758		22.6071
	21.5023		13.5718		11.496		22.5563
	21.5039		13.5437		11.4613		22.521
	21.4787		13.5233		11.4032		22.5201
	21.524		13.5987		11.4555		22.5776
	21.4726		13.4231		11.4743		22.5272
	21.4961		13.5277		11.5065		22.4415
	21.552		13.5873		11.5116		22.4987
	21.4716		13.5045		11.4754		22.4775
	21.4538		13.4967		11.4859		22.4777
	21.473		13.4496		11.4672		22.4722
	21.5156		13.5792		11.4545		22.5045
	21.4761		13.4775		11.4547		22.4281
	21.4834		13.4863		11.5028		22.4543
	21.52		13.5084		11.4787		22.4978
	21.5149		13.4869		11.3898		22.5413
	21.5687		13.6078		11.353		22.5431
	21.567		13.5433		11.3989		22.5567
	21.5479		13.6024		11.3829		22.5289
	21.5713		13.5934		11.322		22.3972
	21.5533		13.5494		11.3777		22.4093
	21.5449		13.5629		11.3496		22.4602
	21.509		13.5994		11.387		22.4138
	21.4485		13.5048		11.3845		22.5178
	21.5232		13.5571		11.4087		22.5494
	21.5103		13.5097		11.3534		22.5708
	21.4872		13.6826		11.2946		22.4477
	21.4906		13.545		11.1785		22.4127
	21.4514		13.5296		11.1206		22.4273
	21.5092		13.5183		11.0742		22.4281
	21.4734		13.5747		11.1109		22.3753
	21.4289		13.4676		11.2414		22.3852
	21.4166		13.4972		11.2876		22.4593
	21.5307		13.632		11.2877		22.4838
	21.4887		13.5944		11.2991		22.5601
	21.5048		13.5044		11.2982		22.5978
	21.5395		13.6034		11.2823		22.583
	21.5189		13.6503		11.3671		22.4786
	21.4902		13.586		11.4584		22.5052
	21.4685		13.5258		11.5344		22.5939
	21.5198		13.7163		11.4669		22.5354
	21.5483		13.684		11.3825		22.4508
	21.4631		13.5914		11.2527		22.2988
	21.4958		13.6346		11.2001		22.2652
	21.5138		13.6224		11.229		22.2062
	21.4904		13.5862		11.2577		22.2178
	21.4685		13.5337		11.1858		22.2261
	21.502		13.5832		11.0533		22.2575
	21.4614		13.5668		10.9868		22.2729
	21.4831		13.7367		10.8979		22.2946
	21.3935		13.5265		10.8777		22.3696
	21.46		13.5559		10.8025		22.2905
	21.4244		13.5369		10.7479		22.2699
	21.4994		13.5946		10.6834		22.2069
	21.3827		13.5296		10.6839		22.2155
	21.4367		13.5275		10.7848		22.2276
	21.4747		13.6086		10.8107		22.2355
	21.4486		13.62		10.8109		22.2355
	21.3919		13.6108		10.8473		22.2941
	21.4374		13.552		10.8958		22.3366
	21.4589		13.6161		10.9136		22.3637
	21.4281		13.5832		10.9218		22.3212
	21.4505		13.506		10.9032		22.2332
	21.4222		13.6395		10.8919		22.1434
	21.4112		13.5502		10.8893		22.1036
	21.4522		13.5609		10.8735		22.0777
	21.5095		13.5928		10.7889		22.07
	21.4426		13.6033		10.7665		22.0978
	21.4174		13.4959		10.7777		22.0875
	21.4615		13.5355		10.7488		22.0231
	21.3746		13.5691		10.7367		22.0243
	21.3822		13.647		10.7801		22.0078
	21.4481		13.5083		10.7368		21.9583
	21.4372		13.5925		10.6422		22.0366
	21.4298		13.5431		10.6679		22.0321
	21.4783		13.5221		10.7139		22.067
	21.5075		13.6691		10.7468		22.0815
	21.4652		13.5577		10.6653		22.0494
	21.4237		13.5614		10.6507		22.192
	21.4916		13.5777		10.6854		22.1532
	21.4514		13.5611		10.6227		22.2826
	21.4754		13.5655		10.6005		22.2736
	21.5036		13.6257		10.531		22.2102
	21.486		13.5576		10.5094		22.1947
	21.4896		13.5703		10.4989		22.1645
	21.4976		13.5713		10.5801		22.1644
	21.462		13.4856		10.6385		22.1204
	21.479		13.572		10.569		22.0583
	21.5111		13.6153		10.5766		22.0544
	21.5136		13.6728		10.5122		22.1174
	21.4709		13.6157		10.4756		22.1444
	21.4958		13.5357		10.433		22.0468
	21.4515		13.6215		10.4741		22.0955
	21.4389		13.5323		10.4173		22.0739
	21.4332		13.498		10.3941		22.0242
	21.4927		13.5569		10.4285		22.103
	21.453		13.575		10.438		22.1682
	21.4409		13.5564		10.4767		22.2125
	21.4815		13.5639		10.454		22.2268
	21.45		13.5618		10.5533		22.2519
	21.4593		13.6144		10.529		22.1993
	21.4019		13.405		10.4226		22.1716
	21.4703		13.5097		10.4514		22.1891
	21.5064		13.5798		10.4954		22.266
	21.4953		13.5063		10.5007		22.2241
	21.4149		13.5128		10.5614		22.2349
	21.4975		13.5764		10.6057		22.2393
	21.5297		13.4945		10.5525		22.2245
	21.4854		13.536		10.5262		22.2497
	21.4928		13.4717		10.5056		22.1619
	21.3982		13.3641		10.4907		22.2003
	21.429		13.4086		10.4837		22.1826
	21.4396		13.4294		10.4748		22.1911
	21.4829		13.535		10.3646		22.1929
	21.3895		13.4078		10.2677		22.2796
	21.4376		13.5574		10.2133		22.288
	21.4429		13.5473		10.2764		22.254
	21.4508		13.4762		10.284		22.2782
	21.4639		13.5642		10.3296		22.2818
	21.4154		13.4459		10.4134		22.2714
	21.4492		13.4626		10.5009		22.3303
	21.4104		13.445		10.5096		22.3322
	21.4914		13.5495		10.5194		22.3168
	21.4826		13.544		10.4726		22.32
	21.4349		13.4347		10.4451		22.3783
	21.4421		13.4931		10.4227		22.3526
	21.4752		13.4557		10.4162		22.3567
	21.4344		13.5634		10.4368		22.3678
	21.3711		13.4641		10.4926		22.3915
	21.3832		13.453		10.5056		22.3633
	21.477		13.6376		10.5038		22.3094
	21.5459		13.5301		10.5183		22.326
	21.404		13.5721		10.5027		22.316
	21.4202		13.5172		10.5374		22.3103
	21.4325		13.5253		10.5268		22.2898
	21.4328		13.5653		10.5591		22.2384
	21.3965		13.5196		10.4596		22.1882
	21.3438		13.4855		10.478		22.1387
	21.4795		13.6176		10.5587		22.1885
	21.4362		13.5331		10.5076		22.1922
	21.4144		13.5471		10.5187		22.1251
	21.4573		13.5284		10.526		22.0264
	21.3792		13.4918		10.4895		21.9662
	21.4613		13.5791		10.5123		21.8312
	21.4353		13.5642		10.5001		21.7975
	21.5675		13.6693		10.4867		21.7544
	21.4348		13.5299		10.535		21.7624
	21.5131		13.6485		10.5445		21.8721
	21.4115		13.5207		10.6262		21.8592
	21.493		13.7109		10.6732		21.9503
	21.4181		13.6079		10.6106		21.9766
	21.4826		13.5693		10.586		21.9098
	21.4636		13.5575		10.5983		21.835
	21.4292		13.5563		10.5285		21.8203
	21.5151		13.5987		10.4343		21.8457
	21.5159		13.6323		10.438		21.7044
	21.4313		13.4323		10.4711		21.6702
	21.4937		13.5571		10.4701		21.6235
	21.467		13.5604		10.4178		21.7213
	21.4967		13.5622		10.4748		21.7384
	21.4525		13.5923		10.4488		21.7835
	21.4863		13.5678		10.5169		21.6999
	21.4784		13.6078		10.5206		21.6446
	21.4599		13.6014		10.5416		21.7301
	21.528		13.6268		10.5283		21.7356
	21.4898		13.6348		10.4646		21.8017
	21.5042		13.5479		10.4521		21.7182
	21.4949		13.5565		10.4785		21.8041
	21.4917		13.6439		10.4434		21.792
	21.5186		13.703		10.4302		21.8341
	21.4689		13.6131		10.3871		21.8219
	21.5593		13.61		10.3944		21.8511
	21.471		13.5756		10.3221		21.8904
	21.5087		13.6262		10.3457		21.8906
	21.5333		13.5749		10.2968		21.9003
	21.5104		13.6784		10.3746		21.9122
	21.483		13.6694		10.3706		21.9234
	21.468		13.5533		10.3825		21.9241
	21.494		13.6008		10.4018		21.9397
	21.6001		13.702		10.4104		21.9645
	21.4849		13.6484		10.4181		21.9479
	21.5835		13.6276		10.4722		21.9487
	21.4979		13.6014		10.5337		21.9708
	21.5289		13.6345		10.4812		21.9456
	21.555		13.6376		10.4593		21.9517
	21.5321		13.6187		10.4935		21.9418
	21.5713		13.7181		10.5308		21.9463
	21.5568		13.6805		10.5588		21.9869
	21.5442		13.6116		10.5926		21.9176
	21.5572		13.584		10.6766		21.9167
	21.5126		13.7056		10.7361		21.8608
	21.5351		13.6021		10.7647		21.8936
	21.5512		13.5944		10.7571		21.8702
	21.5484		13.6619		10.737		21.8853
	21.4822		13.6041		10.7206		21.868
	21.5319		13.6513		10.6889		21.9911
	21.5144		13.5768		10.6621		21.9074
	21.5395		13.6152		10.6199		21.9248
	21.4528		13.5406		10.6016		21.9165
	21.5139		13.5931		10.6353		21.9216
	21.4951		13.6001		10.6876		21.9683
	21.4971		13.5897		10.6865		22.0474
	21.5777		13.6624		10.7311		22.0813
	21.4889		13.6104		10.7324		22.1893
	21.4835		13.5703		10.6608		22.2055
	21.5461		13.5305		10.5732		22.175
	21.4808		13.6186		10.6339		22.0486
	21.4568		13.5889		10.6386		21.9646
	21.527		13.6305		10.6415		22.142
	21.5102		13.5636		10.6969		22.101
	21.4785		13.5896		10.7397		22.2454
	21.4993		13.5635		10.7121		22.1743
	21.4754		13.5847		10.6182		22.2358
	21.4609		13.521		10.607		22.2121
	21.4281		13.4971		10.5955		21.9373
	21.4477		13.5705		10.5331		21.9651
	21.482		13.5821		10.5045		21.9238
	21.4346		13.5579		10.4531		21.9839
	21.4906		13.6225		10.4223		21.9652
	21.4937		13.5867		10.3262		22.2318
	21.5232		13.7243		10.4778		21.9896
	21.4755		13.5428		10.499		21.8232
	21.461		13.5489		10.5338		21.8084
	21.4172		13.5333		10.4871		21.9542
	21.4967		13.563		10.6874		21.853
	21.4826		13.6204		10.6089		21.7629
	21.4873		13.6808		10.6875		21.7217
	21.4891		13.558		10.733		21.8139
	21.485		13.6954		10.7284		21.8273
	21.4531		13.5711		10.7161		21.8835
	21.4706		13.6011		10.7381		21.8729
	21.4899		13.5641		10.7235		22.0356
	21.4922		13.5612		10.7839		22.0492
	21.4629		13.5909		10.8008		21.9779
	21.515		13.6825		10.8434		22.1042
	21.5171		13.6		10.9173		22.1988
	21.4695		13.6108		10.8212		22.0652
	21.5243		13.613		10.8295		22.0062
	21.5202		13.713		10.8326		22.0044
	21.5082		13.7022		10.7821		22.0016
	21.5258		13.6621		10.8096		21.9571
	21.4989		13.651		10.8264		21.8474
	21.4701		13.5955		10.8626		21.9095
	21.4901		13.7417		10.8883		21.8419
	21.5533		13.6506		10.8912		21.8028
	21.5648		13.6561		10.8727		21.8642
	21.5145		13.5901		10.8329		21.7644
	21.5584		13.6432		10.8999		21.7488
	21.5207		13.635		10.8932		21.9179
	21.5223		13.5727		10.8755		22.0055
	21.4548		13.6594		10.863		22.011
	21.4966		13.6005		10.907		21.9945
	21.4904		13.572		10.8492		21.9799
	21.5345		13.691		10.8985		21.9766
	21.5145		13.5778		10.8749		22.0417
	21.5309		13.639		10.8177		22.0569
	21.564		13.638		10.8123		22.0163
	21.5717		13.7276		10.7829		22.0803
	21.5016		13.6814		10.8338		22.0734
	21.4537		13.5968		10.7909		22.1315
	21.4724		13.6872		10.8215		22.1487
	21.4604		13.6349		10.841		22.1463
	21.4861		13.5985		10.8918		22.1824
	21.5229		13.6953		10.8048		22.2575
	21.5534		13.6601		10.7671		22.3081
	21.4746		13.591		10.7048		22.3244
	21.5063		13.568		10.6786		22.2794
	21.4719		13.5918		10.6156		22.3178
	21.5048		13.6111		10.6851		22.1922
	21.422		13.5837		10.6593		22.1617
	21.5318		13.7911		10.6217		22.1125
	21.5377		13.7424		10.6536		22.123

## Sheet: Fig. 3d
R [µm]		D_control1	D_control2	D_control3	D_control4	D_control5	D_control6	D_control7	D_control8	D_control9	D_control10	D_control11	D_control12	D_control13	D_control14	D_control15	D_control16	D_control17	D_control18	[µm^2/s]		D_azi1	D_azi2	D_azi3	D_azi4	D_azi5	D_azi6	D_azi7	D_azi8	D_azi9	D_azi10	[µm^2/s]
0		0.00963918	0.0156198	0.0102525	0.0176784	0.00584743	0.00675128	0.00608848	0.00704415	0.00814412	0.00950838	0.00673941	0.00683037	0.0075625	0.00851583	0.00680405	0.00709806	0.0124986	0.0127302			0.0408369	0.0885695	0.086867	0.0857694		0.188633	0.094636	0.184403	0.0200976	0.0390987
1		0.00617583	0.0119397	0.00702523	0.0139367	0.0015605	0.00569842	0.0043747	0.00663675	0.00419886	0.00681638	0.00415635	0.00277036	0.00553596	0.00415231	0.0038533	0.00387151	0.00433416	0.00474693			0.0375995	0.0880607	0.0874567	0.110218	0.0873274	0.0864499	0.0935849	0.120297	0.0370576	0.0879531
2		0.0041209	0.00870109	0.00456185	0.00879713	0.00135508	0.00415847	0.00213606	0.0051579	0.00204683	0.00476156	0.00308549	0.00133026	0.00310502	0.00252412	0.00258901	0.0015986	0.00205222	0.00293952			0.0284424	0.0782768	0.0723022	0.0791491	0.0821864	0.0658425	0.0700288	0.115351	0.0095917	0.0333829
3		0.00198571	0.00676725	0.00391719	0.0081174	0.000854588	0.00363742	0.00116787	0.0041619	0.000815532	0.00408244	0.00212794	0.000711715	0.00290786	0.00211183	0.00240771	0.000885715	0.00139997	0.00157117			0.0286606	0.0700379	0.0696192	0.0823704	0.0789822	0.0628757	0.0460122	0.082528	0.0108816	0.0353412
4		0.00193699	0.00513257	0.00309185	0.00601159	0.000527713	0.00331299	0.00073586	0.00387276	0.000521846	0.00365528	0.000988987	0.000686967	0.00273403	0.00170899	0.00221682	0.000844727	0.000960165	0.00116491			0.0265811	0.0671229	0.0839546	0.0674662	0.0593698	0.0419121	0.0311041	0.0701392	0.00782913	0.0256476
5		0.00133685	0.00441711	0.00209346	0.00347523	0.000464151	0.00346761	0.000353345	0.00348878	0.000265913	0.00211868	0.000846037	0.000476933	0.00125233	0.00150068	0.00102824	0.000549276	0.00031766	0.000912482			0.0249971	0.0580074	0.0947842	0.05266	0.0498232	0.0438491	0.0310835	0.0432996	0.00488927	0.0230614
6		0.000546645	0.00386516	0.00161065	0.00294255	0.000562286	0.00323119	0.000320417	0.00327413	2.92e-05	0.00243395	0.00171452	0.000148715	0.000946225	0.00163146	0.000145555	0.000403338	0.000538876	0.000714207			0.0227879	0.0465913	0.081938	0.0406013	0.0339002	0.0312797	0.0242186	0.0402649	0.00618787	0.0180467
7		0.000638092	0.00266567	0.000885469	0.00206491	-0.000165466	0.00330563	0.000259486	0.00324371	0.000302472	0.00245496	-0.000179814	0.000274493	0.00216122	0.000508545	0.000604392	3.88e-05	4.21e-05	7.48e-05			0.0227732	0.0420668	0.0723112	0.0353736	0.0280412	0.0296726	0.0196931	0.0330888	0.00515587	0.015047
8		0.000244628		0.000507087	0.00190256	0.000170574	0.00261474	3.37e-05	0.00328391	-1.95e-05	0.00220275		7.29e-05	-0.000522472	7.1e-05	8.39e-05	0.000405366	0.00080671	2.28e-05			0.0192722	0.0319643	0.0708677	0.0299232	0.0266057	0.0206677	0.0169388	0.0273259	0.0033302	0.0163684
9		0.00108629		0.000192742	0.00100517	-9.82e-05	0.00264779	0.000163693	0.00290527	0.000197557	0.00212967		-0.00096877	0.000185407	-0.000114235	0.000928873	4.28e-05	-9.65e-05	0.000363901			0.0169874	0.0350129	0.0639471	0.0200574	0.0187466	0.0126801	0.0225717	0.0249623	0.005905	0.0126508
10		0.000401488			0.00126919	-0.000320166	0.00278801	-8.14e-05	0.00329058	0.000244703	0.00198326		-0.000129039	0.000377112	0.000416207	-0.000422828	0.000283421	0.000944984	-0.000109805			0.0158933	0.0273243	0.0548168	0.0217871	0.0189745	0.0113411	0.0183519	0.0239435	0.00419467	0.0150999
11					0.00057563	-0.000105531	0.00353673	0.000463518	0.00330888	-0.000797175	0.00196633				0.000196623	-4.96e-05	-0.000573955	-0.00061976	-0.00095321			0.0224117	0.0246974	0.0463411	0.0107282	0.0145958	0.00967111	0.0119659	0.0242522	0.00600887	0.0134262
12					0.000935849					5.11e-05	0.00248316				0.000140836		4.13e-05		0.00325299			0.0194667	0.021107	0.044542	0.0168625	0.0184002	0.00959344	0.0137506	0.016454	0.00454368	0.0113004
13					0.000429431						0.00412571						0.000271506					0.0182919	0.0177333	0.0376976	0.0139329	0.0161575	0.0108241	0.0111306	0.0156883	0.00828829	0.0127511
14																						0.0157145	0.0190698	0.0341143	0.0168874	0.0126294	0.00904586	0.0126103	0.0155008	0.0066281	0.0114119
15																						0.0212823	0.0181559	0.0284105	0.0148877	0.0138017	0.009778	0.0132341	0.0167996	0.00904414	0.0117689
16																							0.0171141	0.0280389	0.0145094	0.0151506	0.016902	0.0137981	0.0170799	0.0105766	0.0105338
17																							0.0188625	0.0248828	0.0133681	0.0147822	0.0126894	0.0111556	0.0141246		0.0106353
18																							0.0266971	0.0238753	0.0124627	0.0165756	0.0115821	0.00615811	0.0168702		0.0142424
19																							0.011003	0.0228475	0.0197654				0.00392291		0.0184397
20																								0.0298794
21																								0.0144606

## Sheet: Fig. 3e
		10th	25th	50th	75th	90th	percentile of effective diffusion constant D
control		0.00606438	0.00679086	0.00785331	0.010814	0.0158257
azithromycin		0.0200976	0.0399678	0.086867	0.139519	0.188633

## Sheet: Fig. 3f
		10th	25th	50th	75th	90th	percentile of effective diffusion constant D
control		0.000312485	0.000473738	0.00114029	0.00245592	0.00358162
azithromycin		0.00670648	0.0245132	0.0435744	0.0539969	0.0911065

## Sheet: Fig. 4b
	d [µm]
	0.142639		time interval between two data points: 20 ms
	0.170208
	0.172361
	0.200489
	0.198273
	0.223772
	0.197235
	0.254543
	0.251929
	0.269605
	0.269442
	0.275666
	0.312081
	0.317006
	0.312929
	0.337833
	0.323694
	0.342402
	0.318137
	0.359443
	0.365282
	0.372218
	0.383119
	0.373791
	0.406855
	0.431435
	0.440383
	0.465442
	0.483809
	0.495133
	0.524612
	0.544448
	0.574841
	0.628733
	0.649836
	0.64721
	0.678105
	0.359784
	0.362317
	0.361869
	0.352508
	0.00289018
	0.00702952
	0.0398657
	0.0258096
	0.0532371
	0.0156995
	0.0388179
	0.00530759
	0.0146461
	0.0117044
	0.0189617
	0.00280692
	0.0159167
	0.0114108
	0.013116
	0.0144527
	0.00927079
	0.0112383
	0.000226019
	0.00944495
	0.00656485
	0.00309613
	0.00248013
	0.00331003
	0.00195332
	0.0185585
	0.0147002
	0.00716574
	0.0201266
	0.0180957
	0.0202223
	0.00627297
	0.00369249
	0.0137433
	0.0230261
	0.00731413
	0.0109733
	0.0204055
	0.0207822
	0.0118631
	0.0355302
	0.0321636
	0.0327589
	0.0292462
	0.0254534
	0.0483276
	0.0410663
	0.0304462
	0.0396809
	0.0551878
	0.0442767
	0.0700704
	0.0308064
	0.0648365
	0.0632469
	0.0720103
	0.048423
	0.0585668
	0.0442833
	0.0564151
	0.0814977
	0.0980467
	0.088414
	0.0707264
	0.0743769
	0.0839531
	0.0822434
	0.0873479
	0.0849137
	0.0451383
	0.0376171
	0.0491814
	0.018198
	0.0327878
	0.0189321
	0.0325666
	0.0242305
	0.036026
	0.0529698
	0.021408
	0.00705127
	0.0220442
	0.0528173
	0.0242431
	0.0235395
	0.0251888
	0.0221358
	0.0519665
	0.011907
	0.0310786
	0.0303636
	0.0475336
	0.0070624
	0.0272589
	0.0643269
	0.0206565
	0.050634
	0.0245704
	0.01395
	0.00934553
	0.0174439
	0.0452619
	0.0315878
	0.0102267
	0.00896673
	0.00528645
	0.0426878
	0.0144368
	0.0472699
	0.0404391
	0.0489466
	0.0471508
	0.0629531
	0.024407
	0.0210393
	0.0291268
	0.00246478
	0.00937545
	0.0150381
	0.0111247
	0.00994235
	0.0407224
	0.0195634
	0.0286235
	0.0477732
	0.0364043
	0.0478412
	0.0737242
	0.07447
	0.0859479
	0.094448
	0.109764
	0.105755
	0.123611
	0.126822
	0.140119
	0.158678
	0.160515
	0.175212
	0.192888
	0.194203
	0.222399
	0.218783
	0.00533862
	0.00447324
	0.00827834
	0.018924
	0.00377141
	0.0212593
	0.0230705
	0.0139228
	0.0247604
	0.0160147
	0.0181992
	0.0306831
	0.0110654
	0.00597323
	0.0290657
	0.0136423
	0.0261927
	0.0250381
	0.00825994
	0.0115375
	0.01235
	0.00778959
	0.0124337
	0.0120625
	0.0115474
	0.00698362
	0.0179872
	0.00853345
	0.00138898
	0.0154591
	0.0484633
	0.00783371
	0.00906444
	0.00429743
	0.0116163
	0.0149054
	0.0121824
	0.00993713
	0.0164786
	0.0137199
	0.0277499
	0.00816862
	0.0157739
	0.0169508
	0.00219521
	0.00930535
	0.00768285
	0.0112612
	0.0124865
	0.0113921
	0.0177953
	0.0149112
	0.0119988
	0.00730383
	0.00247439
	0.0177402
	0.0171933
	0.00507137
	0.0196835
	0.0166338
	0.0137325
	0.00991588
	0.00698432
	0.0168368
	0.00149467
	0.0101001
	0.00440093
	0.00807267
	0.0149721
	0.00753683
	0.00656018
	0.0121154
	0.0179215
	0.0211858
	0.00183255
	0.0111528
	0.0199661
	0.0252986
	0.0117817
	0.00657188
	0.0162213
	0.0149736
	0.0177586
	0.017638
	0.0106867
	0.0265502
	0.0235962
	0.0171802
	0.0142959
	0.0196331
	0.0215887
	0.0353956
	0.0153987
	0.025171
	0.00656627
	0.00798998
	0.00558686
	0.0137974
	0.0215948
	0.019267
	0.0201837
	0.00469552
	0.0112195
	0.0236433
	0.0148638
	0.00249249
	0.0127897
	0.00949157
	0.00300954
	0.029939
	0.00584066
	0.00448874
	0.0224862
	0.0299611
	0.0116092
	0.0149726
	0.00381383
	0.00492414
	0.0134649
	0.0313731
	0.01309
	0.00711153
	0.00526426
	0.00764051
	0.0188479
	0.0356593
	0.0195545
	0.0177891
	0.0206198
	0.0276004
	0.0314583
	0.0115948
	0.0201113
	0.0149707
	0.0257371
	0.0344202
	0.0169647
	0.00353664
	0.027854
	0.0266103
	0.00702582
	0.0316752
	0.0427957
	0.025056
	0.0202818
	0.0529309
	0.0357816
	0.0368057
	0.0613329
	0.0735912
	0.0443598
	0.0501171
	0.058776
	0.0495436
	0.0604801
	0.0664699
	0.0796386
	0.0699202
	0.0675909
	0.0809315
	0.0806723
	0.0872176
	0.0803807
	0.0860192
	0.0850811
	0.0999811
	0.120833
	0.106193
	0.119734
	0.124181
	0.143945
	0.123394
	0.12135
	0.086885
	0.11492
	0.112227
	0.0828653
	0.088481
	0.0820219
	0.0689473
	0.0495904
	0.0728206
	0.096325
	0.0638318
	0.0765028
	0.0707094
	0.0734763
	0.0629031
	0.0449112
	0.055384
	0.0410221
	0.0295152
	0.0281645
	0.0184209
	0.0184519
	0.0314477
	0.0359707
	0.0233695
	0.0169443
	0.00664188
	0.0172081
	0.0111108
	0.00572053
	0.0147116
	0.0209623
	0.00699944
	0.0190849
	0.00739276
	0.011881
	0.00463167
	0.00315474
	0.0146685
	0.0300656
	0.0237937
	0.0157805
	0.00542252
	0.00371176
	0.00145113
	0.0111937
	0.0159678
	0.0140958
	0.0103011
	0.00622533
	0.00439417
	0.00711918
	0.0301896
	0.00735331
	0.0180975
	0.0187947
	0.0125127
	0.00735074
	0.00326337
	0.00493269
	0.00812689
	0.02049
	0.0121718
	0.00471073
	0.011451
	0.011946
	0.00881696
	0.0308593
	0.00763014
	0.00649558
	0.00790808
	0.00536081
	0.00602717
	0.0100277
	0.0113835
	0.0113266
	0.00864768
	0.0331065
	0.00727234
	0.0229798
	0.0150354
	0.0215345
	0.00233816
	0.0102753
	0.0220763
	0.0209654
	0.00845503
	0.0172191
	0.0253522
	0.0179544
	0.0309808
	0.0382023
	0.0421782
	0.0364321
	0.0595296
	0.070807
	0.0614428
	0.0747942
	0.0788672
	0.0866853
	0.107067
	0.10091
	0.122407
	0.126932
	0.142233
	0.141961
	0.136873
	0.0107348
	0.00793284
	0.0290298
	0.0205264
	0.0295529
	0.0501988
	0.0603193
	0.0483971
	0.0582425
	0.0856569
	0.0839146
	0.0822748
	0.102466
	0.129977
	0.111506
	0.124561
	0.107864
	0.114893
	0.110952
	0.116032
	0.13929
	0.134564
	0.123377
	0.141306
	0.117521
	0.135665
	0.149896
	0.144716
	0.152776
	0.143575
	0.154674
	0.163345
	0.162087
	0.143241
	0.155415
	0.152172
	0.16327
	0.160998
	0.177707
	0.17061
	0.0122996
	0.0524593
	0.0124411
	0.0241288
	0.0241143
	0.0258657
	0.00831601
	0.0150435
	0.0201157
	0.00610158
	0.00664247
	0.00789738
	0.00670737
	0.0160784
	0.0324297
	0.0105402
	0.012591
	0.0199555
	0.0111408
	0.0342712
	0.0161994
	0.0188001
	0.011987
	0.0202127
	0.00869119
	0.00574485
	0.0160092
	0.00760277
	0.00155483
	0.0158189
	0.0159821
	0.01483
	0.00760173
	0.0100275
	0.00964952
	0.0255943
	0.0097795
	0.0190041
	0.0145615
	0.0200347
	0.0166492
	0.0153774
	0.0194178
	0.013141
	0.0380728
	0.0214383
	0.0137325
	0.0160027
	0.018063
	0.0462703
	0.0232928
	0.0216585
	0.0103961
	0.0145666
	0.0131517
	0.0274111
	0.0302094
	0.0156896
	0.00921526
	0.0275979
	0.0241441
	0.00984872
	0.0255158
	0.0165155
	0.00696136
	0.0449031
	0.0185809
	0.0156714
	0.00987593
	0.0302542
	0.0408997
	0.0106286
	0.00550958
	0.00798052
	0.00811909
	0.0125574
	0.0363262
	0.0181268
	0.00762881
	0.0122644
	0.0238192
	0.0206382
	0.0161557
	0.0250951
	0.00957925
	0.0134103
	0.00099768
	0.0225154
	0.0465593
	0.00991068
	0.0299164
	0.00673247
	0.0025877
	0.0298986
	0.00981538
	0.0257696
	0.0229598
	0.0162896
	0.0233446
	0.0207114
	0.0459919
	0.0348039
	0.0292977
	0.0197374
	0.0232625
	0.0162864
	0.0333585
	0.0295426
	0.0480178
	0.0251908
	0.0113753
	0.0162727
	0.0241669
	0.022164
	0.00747244
	0.0125699
	0.0203135
	0.00494022
	0.00483332
	0.0293951
	0.0302751
	0.0139166
	0.0308077
	0.0153149
	0.00461999
	0.00474725
	0.0154352
	0.0070177
	0.00234853
	0.00414757
	0.0219037
	0.0215602
	0.0457675
	0.0205176
	0.0147398
	0.0473412
	0.0181855
	0.0318509
	0.0344218
	0.0191552
	0.0502388
	0.0510279
	0.0744943
	0.0571303
	0.0627384
	0.0453544
	0.0720791
	0.0831946
	0.0708434
	0.0736314
	0.0779151
	0.0819978
	0.107499
	0.088927
	0.101557
	0.105309
	0.105019
	0.0917823
	0.0771466
	0.0957966
	0.104316
	0.0827397
	0.100565
	0.102244
	0.120552
	0.115296
	0.101265
	0.0945871
	0.114115
	0.126332
	0.124438
	0.116967
	0.129099
	0.127863
	0.150502
	0.141767
	0.152333
	0.157218
	0.155875
	0.143772
	0.146057
	0.150023
	0.142087
	0.144309
	0.142533
	0.121907
	0.126645
	0.127464
	0.12492
	0.0950277
	0.0843666
	0.0146273
	0.0232413
	0.0171602
	0.0101156
	0.0242825
	0.0217416
	0.0314696
	0.0315563
	0.043638
	0.0394236
	0.0570556
	0.0467713
	0.0717083
	0.0658371
	0.0810739
	0.0804055
	0.0827428
	0.112561
	0.116603
	0.129929
	0.152188
	0.152446
	0.165633
	0.181146
	0.1827
	0.181015
	0.218202
	0.242843
	0.253975
	0.263551
	0.278798
	0.274677
	0.265076
	0.283946
	0.313497
	0.302932
	0.321411
	0.323763
	0.344535
	0.348675
	0.344989
	0.343922
	0.349653
	0.315652
	0.308306
	0.323013
	0.316639
	0.31953
	0.324707
	0.333774
	0.342984
	0.35047
	0.372922
	0.377086
	0.380831
	0.392441
	0.386819
	0.38663
	0.421942
	0.423854
	0.421085
	0.425686
	0.440485
	0.466385
	0.362207
	0.0462342
	0.0524557
	0.0526719
	0.0713047
	0.0724957
	0.0910343
	0.0700327
	0.0997294
	0.108585
	0.116945
	0.139024
	0.136778
	0.156077
	0.166736
	0.183232
	0.173207
	0.196986
	0.201685
	0.21889
	0.222244
	0.215649
	0.194316
	0.257253
	0.252905
	0.266078
	0.271573
	0.295137
	0.320173
	0.306406
	0.310387
	0.103734
	0.129759
	0.133167
	0.128582
	0.158036
	0.168226
	0.169228
	0.197182
	0.212541
	0.21825
	0.234158
	0.238425
	0.238098
	0.267625
	0.278452
	0.275337
	0.288155
	0.314288
	0.317414
	0.324748
	0.310401
	0.338374
	0.353583
	0.366647
	0.363354
	0.376152
	0.390655
	0.414602
	0.388726
	0.389759
	0.414623
	0.413998
	0.435602
	0.441064
	0.440191
	0.462698
	0.406114
	0.436193
	0.40367
	0.413582
	0.407554
	0.423225
	0.432076
	0.427827
	0.436222
	0.443015
	0.157611
	0.023175
	0.0375827
	0.044439
	0.0197698
	0.0396829
	0.0405894
	0.055304
	0.0794915
	0.0898401
	0.108518
	0.0793488
	0.114618
	0.11358
	0.127722
	0.144241
	0.183963
	0.19176
	0.180805
	0.175789
	0.192088
	0.19321
	0.209111
	0.225828
	0.243764
	0.26568
	0.285575
	0.287316
	0.295393
	0.302274
	0.33686
	0.362584
	0.364174
	0.368129
	0.37579
	0.282821
	0.220069
	0.174451
	0.0268874
	0.0475158
	0.0250843
	0.0449344
	0.0242018
	0.00936263
	0.0134834
	0.0223836
	0.0139931
	0.0121008
	0.0236031
	0.0204033
	0.0170456
	0.00450395
	0.0116175
	0.0104069
	0.0087454
	0.0281637
	0.00975772
	0.0214844
	0.017345
	0.00862753
	0.0403296
	0.00559327
	0.0120019
	0.0242124
	0.00691896
	0.00667104
	0.00842309
	0.0052958
	0.0402283
	0.0219478
	0.0257373
	0.0111479
	0.00648994
	0.0149205
	0.0106044
	0.0158465
	0.000783605
	0.0162153
	0.00741972
	0.00741051
	0.00654075
	0.0175718
	0.00692231
	0.0162648
	0.00905939
	0.0308894
	0.011811
	0.00596441
	0.0288823
	0.00843022
	0.00620496
	0.0287997
	0.00826572
	0.0131071
	0.00752576
	0.00957869
	0.00569281
	0.0187718
	0.043294
	0.0213905
	0.00331518
	0.0118007
	0.01526
	0.0116117
	0.0128262
	0.00917848
	0.0180177
	0.0195894
	0.0120335
	0.00719545
	0.0157993
	0.0207291
	0.0305637
	0.035413
	0.0323562
	0.0391444
	0.0619282
	0.0665178
	0.0754196
	0.0901084
	0.11262
	0.0999989
	0.115979
	0.123142
	0.149568
	0.162408
	0.167937
	0.167021
	0.175313
	0.185236
	0.188444
	0.209726
	0.225251
	0.220273
	0.247606
	0.252813
	0.265006
	0.266304
	0.27357
	0.288132
	0.320858
	0.325453
	0.333947
	0.344492
	0.355592
	0.381337
	0.368801
	0.398869
	0.361449
	0.349479
	0.383904
	0.38105
	0.39843
	0.413223
	0.412432
	0.418288
	0.452237
	0.422756
	0.444616
	0.432343
	0.439451
	0.459892
	0.470222
	0.484216
	0.512521
	0.488884
	0.492009
	0.513434
	0.52383
	0.515394
	0.521774
	0.553301
	0.542731
	0.577533
	0.594738
	0.610341
	0.61852
	0.631664
	0.63982
	0.648569
	0.642118
	0.64636
	0.672647
	0.668215
	0.589738
	0.408953
	0.400857
	0.401403
	0.422157
	0.417487
	0.412585
	0.377341
	0.403583
	0.414148
	0.439599
	0.430571
	0.420625
	0.443418
	0.465584
	0.495069
	0.474433
	0.499841
	0.482614
	0.484874
	0.519976
	0.481582
	0.507606
	0.515411
	0.524814
	0.533395
	0.553907
	0.527396
	0.567737
	0.534492
	0.548784
	0.0207386
	0.0179081
	0.0120473
	0.0325579
	0.0205795
	0.00250496
	0.0165019
	0.0256913
	0.00236654
	0.00915447
	0.0120407
	0.00756938
	0.0289443
	0.021499
	0.0080026
	0.0128655
	0.0177917
	0.00440066
	0.0155142
	0.00466456
	0.0168014
	0.00424688
	0.00785988
	0.041216
	0.0171143
	0.0104917
	0.00498689
	0.010417
	0.0238526
	0.0091074
	0.00807591
	0.0125622
	0.00723898
	0.0206488
	0.00835327
	0.00780899
	0.0199898
	0.0183274
	0.00367762
	0.00854702
	0.0192656
	0.0132166
	0.0130925
	0.00975722
	0.0038741
	0.0212797
	0.0234275
	0.00235548
	0.00725926
	0.0440514
	0.0111174
	0.0127906
	0.016086
	0.023003
	0.00811909
	0.019133
	0.0128477
	0.0124857
	0.0123039
	0.0119481
	0.0023908
	0.0317362
	0.0203247
	0.00665569
	0.0261247
	0.00537826
	0.0217062
	0.0145965
	0.019862
	0.00463863
	0.00978141
	0.018991
	0.00554599
	0.0119361
	0.00478932
	0.00248355
	0.00294326
	0.00799976
	0.0171582
	0.00993585
	0.00827053
	0.0190071
	0.0192403
	0.0130759
	0.0107748
	0.0279926
	0.0127898
	0.00440071
	0.0390662
	0.00463174
	0.0244049
	0.0445427
	0.0592323
	0.0110875
	0.0140398
	0.0200477
	0.0282146
	0.0299051
	0.0440552
	0.0180178
	0.00516381
	0.0521374
	0.0204696
	0.0200282
	0.0230826
	0.0477797
	0.0211937
	0.0242796
	0.0265069
	0.0324005
	0.0321689
	0.0163618
	0.0127649
	0.0253188
	0.0467168
	0.0439372
	0.0671408
	0.0385743
	0.0285193
	0.0310111
	0.0272945
	0.0283977
	0.00264303
	0.0139892
	0.0229817
	0.0154502
	0.0243281
	0.0303349
	0.0496618
	0.0663066
	0.0568627
	0.0837073
	0.0880316
	0.102507
	0.111569
	0.132282
	0.112285
	0.110835
	0.161435
	0.153141
	0.167107
	0.196401
	0.191808
	0.18663
	0.22264
	0.241962
	0.225352
	0.241916
	0.262539
	0.275416
	0.28776
	0.283303
	0.290115
	0.307344
	0.325606
	0.311158
	0.319613
	0.340149
	0.351273
	0.344437
	0.362459
	0.383626
	0.392346
	0.419665
	0.417938
	0.420926
	0.428542
	0.442538
	0.452241
	0.454163
	0.467003
	0.0222635
	0.0121143
	0.0196237
	0.0321698
	0.0257015
	0.0119284
	0.0381253
	0.0227704
	0.0466808
	0.0343358
	0.00989815
	0.0167786
	0.00675848
	0.014681
	0.0218883
	0.0335416
	0.0118072
	0.00118794
	0.00805628
	0.011783
	0.0141641
	0.0208464
	0.0233938
	0.00131483
	0.0136914
	0.0108978
	0.0244037
	0.0243532
	0.0545384
	0.00889291
	0.00374516
	0.0227548
	0.00828784
	0.0124987
	0.0260635
	0.0441019
	0.014558
	0.0142048
	0.0280122
	0.0486876
	0.0475697
	0.0653041
	0.080714
	0.0789183
	0.0842053
	0.0966323
	0.112978
	0.119826
	0.116175
	0.150293
	0.157989
	0.161861
	0.174186
	0.17309
	0.177321
	0.199906
	0.204653
	0.201188
	0.234538
	0.253365
	0.227143
	0.245142
	0.256976
	0.255596
	0.278704
	0.24979
	0.247388
	0.253781
	0.286914
	0.300639
	0.30805
	0.298545
	0.312805
	0.314491
	0.337921
	0.34209
	0.36165
	0.338592
	0.374184
	0.373575
	0.382124
	0.361318
	0.336403
	0.378299
	0.342213
	0.368063
	0.366773
	0.379002
	0.176243
	0.187166
	0.178496
	0.200017
	0.200399
	0.208445
	0.231623
	0.235984
	0.253306
	0.271923
	0.273546
	0.296124
	0.282652
	0.299087
	0.299357
	0.304306
	0.323308
	0.321589
	0.33746
	0.344623
	0.345979
	0.338738
	0.352818
	0.367539
	0.365575
	0.387033
	0.38108
	0.37574
	0.377292
	0.405241
	0.411751
	0.0146337
	0.0128309
	0.0114048
	0.00270876
	0.00785721
	0.00704621
	0.0101203
	0.0210944
	0.0088778
	0.0122039
	0.0109143
	0.0106221
	0.00437187
	0.0131627
	0.0102878
	0.00756443
	0.00799488
	0.0163919
	0.0162404
	0.00238935
	0.00441213
	0.0100959
	0.00368205
	0.00622285
	0.00903799
	0.00328258
	0.0049106
	0.0112945
	0.00366074
	0.024535
	0.0343066
	0.0165706
	0.00656347
	0.00448935
	0.00989338
	0.0109214
	0.0381849
	0.0132702
	0.0074664
	0.0231057
	0.0136034
	0.012086
	0.0135738
	0.01696
	0.00594385
	0.0284786
	0.0211187
	0.00499636
	0.0209468
	0.00534074
	0.0090327
	0.00576314
	0.0359433
	0.0192394
	0.0097243
	0.00176665
	0.0103432
	0.0242258
	0.0229034
	0.013989
	0.006026
	0.0231182
	0.019572
	0.0159686
	0.0188261
	0.0191884
	0.0102196
	0.0234636
	0.0180518
	0.0250503
	0.0154753
	0.0100855
	0.00370291
	0.00747568
	0.0201992
	0.0153464
	0.0204785
	0.0126836
	0.0353123
	0.0278998
	0.00864464
	0.0134655
	0.0116377
	0.0129281
	0.01693
	0.0366125
	0.0106036
	0.0364792
	0.0360573
	0.00973649
	0.00922919
	0.00730265
	0.0298081
	0.0136592
	0.0217466
	0.0158508
	0.0180589
	0.0288342
	0.0383833
	0.0252457
	0.0667829
	0.0635622
	0.0860588
	0.0538889
	0.0832326
	0.0943055
	0.107651
	0.111977
	0.110581
	0.120424
	0.13502
	0.148552
	0.166419
	0.162426
	0.176325
	0.176831
	0.195368
	0.228079
	0.196957
	0.229976
	0.25398
	0.257348
	0.244865
	0.268053
	0.28029
	0.260125
	0.293448
	0.278449
	0.286658
	0.00885108
	0.00517446
	0.0063442
	0.0136823
	0.0061644
	0.00919787
	0.00892043
	0.0184326
	0.0101852
	0.00897322
	0.0112046
	0.019495
	0.0123237
	0.0101418
	0.009483
	0.0215192
	0.0226897
	0.00663096
	0.0066902
	0.0185224
	0.0201966
	0.0187523
	0.0121117
	0.0175773
	0.011084
	0.00170124
	0.00559093
	0.00155907
	0.0063175
	0.00125034
	0.0158843
	0.0067378
	0.0147322
	0.0112538
	0.0114978
	0.0117996
	0.0145657
	0.00321983
	0.0144103
	0.0030692
	0.00954492
	0.0209018
	0.0156916
	0.0219175
	0.0307221
	0.0479734
	0.0685454
	0.0391765
	0.0529252
	0.0757122
	0.0867226
	0.0907327
	0.0725329
	0.0818899
	0.0828418
	0.076696
	0.0705561
	0.0884858
	0.0817788
	0.0901861
	0.112939
	0.119593
	0.103092
	0.115224
	0.119858
	0.120457
	0.137773
	0.14688
	0.174908
	0.171581
	0.161591
	0.17233
	0.179712
	0.175132
	0.190133
	0.18912
	0.194448
	0.20527
	0.19648
	0.196878
	0.150081
	0.14654
	0.12869
	0.145889
	0.136534
	0.128657
	0.143885
	0.153857
	0.144266
	0.145219
	0.165734
	0.135579
	0.153818
	0.165934
	0.164974
	0.169112
	0.168273
	0.154818
	0.15424
	0.16367
	0.136783
	0.147156
	0.147154
	0.159086
	0.160106
	0.13926
	0.153585
	0.153477
	0.167265
	0.164595
	0.164078
	0.175213
	0.157762
	0.168052
	0.156676
	0.172576
	0.17049
	0.169004
	0.177416
	0.195724
	0.166865
	0.164142
	0.164409
	0.179411
	0.171544
	0.208018
	0.199751
	0.206858
	0.215498
	0.206255
	0.205455
	0.208513
	0.23417
	0.25351
	0.251567
	0.281356
	0.247714
	0.294903
	0.26196
	0.298983
	0.290509
	0.294426
	0.306966
	0.314199
	0.323091
	0.317874
	0.33798
	0.354379
	0.336154
	0.365381
	0.370482
	0.365927
	0.359271
	0.367381
	0.39061
	0.360084
	0.367856
	0.386715
	0.364944
	0.0135799
	0.0157994
	0.0224161
	0.0118882
	0.0352355
	0.0198648
	0.0113028
	0.0234354
	0.0195229
	0.0339884
	0.0474245
	0.0623463
	0.0494586
	0.0549575
	0.0574509
	0.0480648
	0.0375598
	0.0786044
	0.0745516
	0.0517473
	0.0702235
	0.0563455
	0.0806849
	0.0791742
	0.0787474
	0.0894734
	0.101303
	0.0842603
	0.0721076
	0.0699561
	0.0828706
	0.0820926
	0.0798753
	0.0939708
	0.109075
	0.10976
	0.0956527
	0.0988632
	0.109815
	0.114261
	0.141686
	0.155584
	0.134473
	0.149632
	0.159513
	0.164658
	0.168861
	0.180175
	0.170758
	0.217065
	0.210669
	0.178424
	0.194283
	0.211858
	0.238553
	0.258142
	0.252663
	0.257284
	0.237854
	0.237318
	0.278473
	0.287677
	0.27329
	0.285579
	0.299583
	0.305244
	0.291649
	0.331172
	0.0416288
	0.00396339
	0.0196803
	0.0297812
	0.0214579
	0.0456889
	0.0036113
	0.0164528
	0.0121186
	0.00476177
	0.0159254
	0.0225186
	0.014893
	0.0178596
	0.0227869
	0.0115981
	0.00330586
	0.0113422
	0.00215936
	0.00179454
	0.0174138
	0.0197847
	0.00382543
	0.0125123
	0.0216492
	0.0170673
	0.0152311
	0.0167428
	0.0103072
	0.00382189
	0.0270534
	0.0168152
	0.00960552
	0.0230249
	0.0371742
	0.0285092
	0.0324386
	0.0390335
	0.0562242
	0.0729704
	0.0782641
	0.0798175
	0.0843134
	0.094808
	0.103281
	0.105613
	0.123731
	0.132726
	0.12058
	0.122986
	0.145545
	0.151202
	0.16423
	0.00976471
	0.00829541
	0.0181994
	0.0244879
	0.0368715
	0.0279558
	0.0272794
	0.0613127
	0.0738558
	0.0651928
	0.0847666
	0.0995836
	0.105721
	0.112141
	0.129519
	0.0309768
	0.0518271
	0.0665392
	0.070847
	0.0824189
	0.0802534
	0.0751339
	0.0921122
	0.1185
	0.119447
	0.121837
	0.10774
	0.131196
	0.169669
	0.156041
	0.160893
	0.169838
	0.176569
	0.181423
	0.14482
	0.167556
	0.109157
	0.143261
	0.154877
	0.166121
	0.15651
	0.114228
	0.144528
	0.158538
	0.165353
	0.147061
	0.140991
	0.150401
	0.0143072
	0.00514738
	0.00389329
	0.0413385
	0.0118869
	0.0271137
	0.0139195
	0.00678709
	0.0119846
	0.0154611
	0.0161474
	0.0155824
	0.0263205
	0.0246122
	0.0119853
	0.00781443
	0.0167009
	0.00505814
	0.0203098
	0.012875
	0.00446458
	0.0335654
	0.0300901
	0.0421919
	0.0406209
	0.0641286
	0.068663
	0.0480451
	0.0610908
	0.0654235
	0.0901164
	0.087694
	0.116389
	0.103801
	0.11246
	0.118832
	0.139775
	0.161268
	0.172906
	0.184278
	0.169963
	0.179732
	0.186084
	0.215265
	0.199548
	0.232917
	0.238164
	0.209788
	0.213421
	0.240643
	0.244165
	0.236278
	0.233843
	0.217681
	0.239193
	0.0211933
	0.014957
	0.0490177
	0.0465203
	0.0295284
	0.0602789
	0.0327749
	0.073641
	0.0518937
	0.0491203
	0.078373
	0.101005
	0.0929098
	0.104213
	0.126325
	0.120475
	0.145924
	0.142773
	0.138555
	0.163066
	0.170027
	0.18127
	0.182886
	0.210844
	0.219354
	0.229275
	0.238465
	0.231447
	0.254039
	0.255293
	0.269996
	0.278798
	0.287096
	0.317143
	0.33199
	0.340631
	0.321177
	0.332679
	0.332328
	0.329922
	0.341122
	0.341244
	0.346269
	0.36734
	0.335696
	0.356209
	0.343213
	0.364622
	0.366991
	0.35305
	0.381024
	0.0380921
	0.0116571
	0.0060451
	0.0118909
	0.0252481
	0.0235449
	0.00173688
	0.00281161
	0.00653906
	0.0122565
	0.00973724
	0.0111869
	0.00290174
	0.0180303
	0.0193847
	0.00721488
	0.0151808
	0.00891508
	0.012784
	0.00792623
	0.00875793
	0.014321
	0.0150979
	0.0145163
	0.00358341
	0.00791353
	0.00387108
	0.00591856
	0.0127832
	0.00817331
	0.0174924
	0.0275327
	0.00156302
	0.0082136
	0.0188574
	0.012527
	0.0224662
	0.0262907
	0.00726956
	0.00442039
	0.00707177
	0.0122945
	0.0200016
	0.00857977
	0.0166176
	0.0206482
	0.0135779
	0.027616
	0.0161442
	0.020006
	0.0054375
	0.00835898
	0.0170172
	0.0191278
	0.00923392
	0.00504848
	0.00690539
	0.00530149
	0.0126261
	0.0112627
	0.0280938
	0.00772006
	0.0270789
	0.00544044
	0.0113861
	0.0129478
	0.014022
	0.0127373
	0.0195397
	0.0119607
	0.00502934
	0.00167824
	0.00548252
	0.00207788
	0.00798981
	0.0082573
	0.0225412
	0.0235281
	0.0119016
	0.015325
	0.0150859
	0.020115
	0.00959056
	0.00821228
	0.0146446
	0.0111438
	0.000977466
	0.0214939
	0.00238085
	0.00523516
	0.0291551
	0.0213466
	0.019254
	0.00746954
	0.00634422
[truncated: 2 more rows]

[truncated: 25 more sheets: Fig. 4c, Fig. 4d, Fig. 4e, Fig. 5d, Fig. 5e, Fig. 6a, Fig. 6b, Fig. 6c, Fig. 6d, Fig. S1a, Fig. S1b, Fig. S1c, Fig. 2a,b, Fig. S2c, Fig. S2d, Fig. S2e, Fig. S3, Fig. S4, Fig. S5a, Fig. S5b …]
